# Supplementary material for: Requirements for Becoming an Adjunct Professor in Medicine: A Comparative Analysis of the Regulations of German Medical Faculties
Source: Int J Environ Res Public Health. 2021 Nov 12;18(22):11856. doi: 10.3390/ijerph182211856 (PMC8621888; doi:10.3390/ijerph182211856)
Supplement: Supplementary file 1 [file ijerph-18-11856-s001.zip]

Archive with 1 entries (1 files):
- ijerph-1406680-supplementary.pdf
